# Supplementary material for: Molecular Docking and Dynamics Simulation Studies Predict Munc18b as a Target of Mycolactone: A Plausible Mechanism for Granule Exocytosis Impairment in Buruli Ulcer Pathogenesis
Source: Toxins (Basel). 2019 Mar 25;11(3):181. doi: 10.3390/toxins11030181 (PMC6468854; doi:10.3390/toxins11030181)
Supplement: Supplementary file 1 [file toxins-11-00181-s001.zip]

Archive with 2 entries (2 files):
- Supplementary files/Supplmentary_File_1.mdp
- Supplementary files/Supplmentary_File_2.ndx
